# Supplementary material for: Native Species Facing Climate Changes: Response of Calafate Berries to Low Temperature and UV Radiation
Source: Foods. 2021 Jan 19;10(1):196. doi: 10.3390/foods10010196 (PMC7835903; doi:10.3390/foods10010196)
Supplement: Supplementary file 1 [file foods-10-00196-s001.zip › S3_C.xlsx]

## Sheet: Hoja1
Peak	Main phenolic compounds	Retention time	M+ or M-	Ion	MSn	λ (nm)
1	Delphinidin 3,5 -dihexoside	11.58	627	+	303	278.524
2	Petunidin 3,5 -dihexoside	16.8	640	+	317	278, 524
3	Malvidin 3,5 -dihexoside	20.6	654	+	331	280.522
4	Delphinidin 3-glucoside	27.8	464	+	303	278.524
5	delphinidin 3-rutinoside	30.3	611	+	303	280, 525
6	Cyanidin 3-glucoside	31.7	448	+	287	280.516
7	Petunidin 3-glucoside	34.5	478	+	317	276.522
8	Petunidin 3-rutinoside	36.7	624	+	317	278, 514
9	Peonidin 3-glucoside	37.8	462	+	301	278.514
10	Malvidin 3-glucoside	39.3	492	+	331	274.526
11	Malvidin 3-rutinoside	40.9	639	+	331	278.521
12	myricetin-3-rutinoside-7-glucoside	27.3	789/787	-	625.317	289/356
13	myricetin-3-glucoside	30.1	481/479	-	319/317	298/355
14	myricetin-3-rutinoside	34	627/625		481/319	296/356
15	Quercetin-3-rutinoside	36.8	609/610	-	301	298, 350
16	Quercetin-3-glucoside	39.8	463/464	-	301	296, 352
17	quercetin-3-galactoside	40.5	515	-	353.191	300, 324
18	Quercetin-hexoside-derivative	44.7	506	-	463.301	300, 352
19	Quercetin-3-O-rhamnoside	46.3	447	-	301	284, 352
20	Isorhamnetin-3-O-hexoside	46.9	477	-	315	264, 350
21	Isorhamnetin-3-O-hexoside-derivative	48.1	623	-	315	266, 354
22	Isorhamnetin-3-O-hexoside	49.5	477	-	315	268, 350
23	Isorhamnetin-3-O-hexoside-derivative	60.4	519/520	-	477.315	294, 352
24	Isorhamnetin-3-O-hexoside-derivative	63.5	519/520	-	477.315	264, 352
